# Supplementary material for: Chemical Mixtures in Household Environments: In Silico Predictions and In Vitro Testing of Potential Joint Action on PPARγ in Human Liver Cells
Source: Toxics. 2022 Apr 19;10(5):199. doi: 10.3390/toxics10050199 (PMC9146550; doi:10.3390/toxics10050199)
Supplement: Supplementary file 1 [file toxics-10-00199-s001.zip]

Archive with 1 entries (1 files):
- toxics-1682317-supplementary.xlsx
