# Supplementary material for: Chemical Mixtures in Household Environments: In Silico Predictions and In Vitro Testing of Potential Joint Action on PPARγ in Human Liver Cells
Source: Toxics. 2022 Apr 19;10(5):199. doi: 10.3390/toxics10050199 (PMC9146550; doi:10.3390/toxics10050199)
Supplement: Supplementary file 1 [file toxics-10-00199-s001.zip › toxics-1682317-supplementary.xlsx]

## Sheet: TableS1
Supplemental Table S1. Data used to evaluate human exposure patterns through the organization of exposure source categories. Data shown here represent keywords within CPDat that were organized into larger exposure source categories.
Exposure Source Category	Keyword	Keyword Definition
Active_ingredient_in_products	active_ingredient	active ingredients in a product
Human_food_from_animals	animal_products	Meat, poultry, fish and eggs (includes honey)
Crops_and_animal_feed	animal_feed	Includes hay, alfalfa hay, and pastures/rangeland
Crops_and_animal_feed	cotton	of or related to the growing of cotton, or processed cotton used as a textile for consumer goods
Crops_and_animal_feed	general_crops	Misc. crops, including sunflowers
Air_near_source	air	air - media specific to the chemical presence
Artificial_liquids	artificial_saliva	artificial saliva - media specific to the chemical presence
Artificial_liquids	artificial_sweat	artificial sweat - media specific to the chemical presence
Arts_and_crafts_or_office_supplies	Arts and crafts/Office supplies	general arts and crafts or office supplies which can not be classified into a more refined category
Arts_and_crafts_or_office_supplies	Arts and crafts/Office supplies - body paint	products placed on the skin for decorative purposes (body paints, markers, glitters, play cosmetics, Halloween cosmetics, and henna)
Arts_and_crafts_or_office_supplies	Arts and crafts/Office supplies - body paint - tattoo ink	inks used for permanent tattoos
Arts_and_crafts_or_office_supplies	Arts and crafts/Office supplies - children's art and toys	General children's art supplies and toys which can not be classified into a more refined category
Arts_and_crafts_or_office_supplies	Arts and crafts/Office supplies - children's art and toys - crayons	wax crayons for coloring or illustration
Arts_and_crafts_or_office_supplies	Arts and crafts/Office supplies - children's art and toys - modeling clay	soft modeling compounds
Arts_and_crafts_or_office_supplies	Arts and crafts/Office supplies - fabric treatment and dye	Fabric treatments or dyes which can not be assigned to a more refined category
Arts_and_crafts_or_office_supplies	Arts and crafts/Office supplies - general arts and crafts supplies	arts and crafts supplies which can not be assigned to a more refined category
Arts_and_crafts_or_office_supplies	Arts and crafts/Office supplies - general arts and crafts supplies - arts and crafts adhesive	glue sticks, glitter glues, fabric glues, craft glue, spray mounts, stencil sprays, and other adhesives used for primarily craft purposes
Arts_and_crafts_or_office_supplies	Arts and crafts/Office supplies - general arts and crafts supplies - arts and crafts paint	paints (including acrylic and enamel), colorants (materials that color solid objects), and pigments primarily used for craft purposes
Arts_and_crafts_or_office_supplies	Arts and crafts/Office supplies - general arts and crafts supplies - flocking	products used to create textured or fiber covered surfaces, including artificial snow
Arts_and_crafts_or_office_supplies	Arts and crafts/Office supplies - home office - pens and markers	writing utensils containing liquid or gel ink
Home_maintenance_ and_building_materials	Construction and building materials	Materials used for construction (e.g. flooring, tile, sinks, bathtubs, mirrors, wall materials/drywall, wall-to-wall carpets, insulation, playground surfaces); includes semi-permanent fixtures such as faucets and light fixtures
Home_maintenance_ and_building_materials	Home maintenance - adhesives and adhesive removers - multipurpose adhesive	general purpose repair adhesives including all purpose glues, super glue, and epoxies; not including wood glues
Home_maintenance_ and_building_materials	Home maintenance - adhesives and adhesive removers - wood adhesive	adhesives specifically designated for gluing wooden surfaces together
Home_maintenance_ and_building_materials	Home maintenance - caulk/sealant	liquid or gels designed to seal cracks or fill cracks and depressions on hard surfaces
Home_maintenance_ and_building_materials	Home maintenance - plumbing	miscellaneous plumbing repair products (putties, tapes, cements)
Chemicals_that_emit_or_offgas	emissions	release of a chemical from a source to an environmental medium; includes off-gassing
Children_products_and_toys	Toys and children's products	Toys and articles intended for use by children (not including formulations) (e.g. stuffed toys, blankets, games, baby bottles and pacifiers, dolls)
Children_products_and_toys	children	pertaining to, or intended for use specifically by children
Household_care_and_cleaning_products	Cleaning products and household care	Cleaning and household care products that can not be placed in a more refined category
Household_care_and_cleaning_products	Cleaning products and household care - air freshener	home air fresheners, including candles with a fragrance
Household_care_and_cleaning_products	Cleaning products and household care - carpet and floor	Household carpet and floor cleaning products that can not be assigned to a more refined category
Household_care_and_cleaning_products	Cleaning products and household care - carpet and floor - carpet cleaner	carpet cleaning products that may be used directly (or require dilution), includes solutions that may be used by hand or in mechanical carpet cleaners
Household_care_and_cleaning_products	Cleaning products and household care - carpet and floor - floor polish	products that impart a shine to solid floors
Household_care_and_cleaning_products	Cleaning products and household care - dishwasher and dishes	cleaning products used in the dishwasher or on dishes, which do not fit into a more refined category
Household_care_and_cleaning_products	Cleaning products and household care - dishwasher and dishes - automatic dishwashing additive	products used in automatic dishwashers other than detergents (rinse aids, spot removers, and dishwasher cleaners/scale or rust removers)
Household_care_and_cleaning_products	Cleaning products and household care - general household cleaning	cleaning products for general household cleaning, which do not fit into a more refined category
Household_care_and_cleaning_products	Cleaning products and household care - general household cleaning - surface cleaner	products used to clean hard surfaces in the home, including kitchen specific hard surface cleaners
Household_care_and_cleaning_products	Cleaning products and household care - laundry and fabric treatment	Cleaning or care products for laundry and fabric treatment which do not fit into a more refined category
Household_care_and_cleaning_products	Cleaning products and household care - laundry and fabric treatment - fabric deodorizer	fabric deodorizers
Household_care_and_cleaning_products	Cleaning products and household care - laundry and fabric treatment - fabric softener	products used to improve tactile properties of fabrics that are added to the rinse water of clothes washers (excluding dryer sheets)
Household_care_and_cleaning_products	Cleaning products and household care - laundry and fabric treatment - laundry stain remover	stain removers or laundry pre-treatment products
Household_care_and_cleaning_products	Cleaning products and household care - lime remover	products used to remove lime or scale from hard surfaces, excludes dishwasher related products
Household_care_and_cleaning_products	Cleaning products and household care - oven - oven cleaner	products used to clean grills, ovens, or range cooktops
Household_care_and_cleaning_products	Cleaning products and household care - shoes	Products related to the care of footwear which do not fit into a more refined category
Household_care_and_cleaning_products	Cleaning products and household care - shoes - shoe polish or protectant	products applied to footwear to color, polish, clean, or add a protective surface
Bottled_and_finished_water_for_consumption	drinking_water	water intended for drinking, or related to drinking water; includes bottled water, finished water from drinking water treatment plants, and untreated water that has been denoted as a drinking source
Electronics	Cons electronics mech appliances and machinery	Including small and large consumer electronics appliances (e.g. refrigerator, washing machine, vacuum cleaner, computer, phone, smoke detector, electric tools, lamps); includes small electronics with direct personal contact such as massagers; excludes electronics specifically intended for use by children; excludes electronics with direct food contact (e.g. electric blender)
Food	baby_food	Jarred and canned foods intended for consumption by infants and toddlers (includes formula)
Food	dairy	milk and foods produced from or containing milk
Food	fruits_and_vegetables	includes fresh, canned and frozen forms, as well as juices and sauces (e.g. applesauce), excludes forms intended for consumption by young children (i.e. baby foods); includes green beans and peas
Food	general_foods	unspecified foods or beverages for human consumption; these may be crops (e.g. raw fruits or vegetables) or processed goods
Food	grain	excludes soybean grain (included with legumes'; excludes corn grain (included with fruits and vegetables)
Food	legumes	Legumes, excludes green beans and peas (included with fruits and vegetables); excludes peanuts and peanut butter (included with nuts)
Food	nuts	includes peanuts and nut butters
Food_additive	food_additive
Food_additive	Substances Added to Food (formerly EAFUS) (2/2019)	U.S. FDA Substances Added to Food inventory (formerly known as 'Everything Added to Foods in the United States (EAFUS)' (version of list updated 2/8/2019)
Substances_in_contact_with_food	Food contact items	articles intended for food contact, including food-contact packaging (e.g. glasses, plates, pots/pans, food storage containers, cloth napkins and placemats, cutlery, paper plates, and plastic utensils, take-out containers, plastic wrap and foil; includes small electronics with direct food contact (e.g. blender)
Substances_in_contact_with_food	CEDI	The U.S. FDA Cumulative Estimated Daily Intake database of publicly available cumulative estimated daily intakes (CEDIs) for a large number of food contact substances
Substances_in_contact_with_food	Indirect additives food contact (10/2018)	U.S. FDA list of Indirect Additives used in Food Contact Substances; presence of a substance in this list indicates that only certain intended uses and use conditions are authorized by FDA regulations (version of list updated 10/4/2018)
Food_supplement	supplements	supplements for human consumption, includes prebiotics, probiotics, and vitamins
Furniture	Furniture and Furnishings	Items used to furnish a home or workplace, e.g. tables, chairs, sofa, outdoor patio furniture, sofa cover, hammock, mattress, area rug
General_consumer_product	consumer_product	Indicated as related to, or in, consumer products, but with no more specific information designating product category
General_consumer_product	Other direct contact consumer goods	Misc. consumer goods likely to have direct contact with the user (e.g. sports equipment, hand-held non-electric tools, jewelry, clothing, jackets, bags/luggage/purses, and other apparel, blankets and sheets, newspapers, adult diapers, feminine hygiene products, pencils and writing implements
General_consumer_product	Other indirect contact consumer goods	'Misc. consumer goods likely to have direct contact with the user (e.g. sports equipment, hand-held non-electric tools, jewelry, clothing, jackets, bags/luggage/purses, and other apparel, blankets and sheets, newspapers, adult diapers, feminine hygiene products, pencils and writing implements
General_consumer_product	Substances in Products - Canada (4/2014)	Substances in products regulated under the Canadian Food and Drugs Act (F&DA) that were in Commerce between January 1, 1987 and September 13, 2001 (list updated 4/24/2014)
Groundwater	ground_water	of, found in, or related to ground water
Inert_ingredient_in_products	inert_ingredient
Labeled_for_nonfood_use	non_food_use	chemicals specifically designated as not for food use (e.g., pesticides approved for non-food use)
Occupational_products	occupational	relating to a job or profession
Occupational_products	Medical/dental	Medical and dental supplies and equipment, e.g. medical equipment used in a hospital or doctor's office setting, at home (e.g. wheelchairs, colostomy bag). Includes clothing and personal protective equipment used in medical settings (e.g. scrubs, face masks, gowns, gloves)
Occupational_products	Specialty occupational products	Specialty products used in a specific occupational setting, by members of that occupation (e.g. firefighting foam, metal working fluids, products used in portable toilets)
Home_outdoor_cleaning	Landscape/Yard - cleaner	products used to clean hard surfaces outside of the home including decks, driveways, and external walls; includes products used as part of a mechanical cleaning system (e.g. solutions for pressure sprayers)
Personal_care	Personal care	General personal care products which can not be assigned to a more refined category
Personal_care	Personal care - body adhesive	adhesive products for attaching clothing or accessories to skin
Personal_care	Personal care - body hygiene - body wash	body cleaners, washes, shower gels
Personal_care	Personal care - body hygiene - feminine hygiene	Feminine hygiene products such as vaginal washes
Personal_care	Personal care - body hygiene - hand soap	liquid hand soaps
Personal_care	Personal care - body oil	lipophilic producs applied to skin (excluding baby oils)
Personal_care	Personal care - dental care	Personal dental care products that can not be assigned to a more refined category
Personal_care	Personal care - dental care - toothpaste	toothpastes and dentrifices
Personal_care	Personal care - deodorant	deodorants and antiperspirants
Personal_care	Personal care - fragrance	fragrances, colognes, and perfumes
Personal_care	Personal care - general moisturizing - hand/body lotion	products specifically marketed for application to hands or body to moisturize or improve skin characteristics (excluding baby lotion)
Personal_care	Personal care - hair coloring	general hair coloring products which can not be classified into a more refined category
Personal_care	Personal care - hair coloring - hair color - permanent	hair colors and dyes characterized as permanent, excludes dyes intended for use by professionals
Personal_care	Personal care - hair coloring - hair color - professional	hair colors and dyes characterized as for professional use
Personal_care	Personal care - hair styling and care - hair conditioner	rinse-out everyday hair conditioners (excluding combo shampoo/conditioner products)
Personal_care	Personal care - hair styling and care - shampoo	shampoos, including dual shampoo/conditioner products
Personal_care	Personal care - hair styling and care - shampoo-dandruff	shampoos, including dual shampoo/conditioner products for treatment of dandruff
Personal_care	Personal care - liniment	products for treatment of muscle or joint pain
Personal_care	Personal care - make-up and related	make-up or cosmetic products which do not fit into a more refined category
Personal_care	Personal care - make-up and related - eye liner	eye liners or brow coloring products
Personal_care	Personal care - make-up and related - toner	face and skin toners and astringents excluding eye related products
Personal_care	Personal care - nails	products for nail or cuticle treatment or decoration
Personal_care	Personal care - nails - nail adhesive	adhesives for repairing fingernails or attaching artificial nails
Personal_care	Personal care - nails - nail polish	clear or colored nail enamels, polishes, basecoats, topcoats, and other acrylic coatings
Personal_care	Personal care - sexual wellness	sexual wellness products, including personal lubricants
Personal_care	Personal care - specialized bath products - bath salts	solid or powdered products added to bathwater including bath salts, soaks, and fizzes
Personal_care	Personal care - specialized bath products - bubble bath	products added to bath water to create bubbles, may provide cleaning, fragrance, or improve skin characteristics (including bubble bath marketed to babies or children)
Personal_care	Personal care - sunscreen	products applied to the skin to block harmful effects of sunlight
Personal_care	Substances in PCP - Canada (4/2014)	Substances in cosmetics and personal care products regulated under the Canadian Food and Drugs Act (F&DA) that were in commerce between January 1, 1987 and September 13, 2001; list updated 4/24/2014)
Pesticides	Pesticides	Relating to pesticides or pesticide usage. Includes specific types of pesticides, e.g. insecticides, herbicides, fungicides, and fumigants; also includes general biocides
Petrochemicals	fossil_fuelds	coal, petroleum, natural gas, and heavy oils
Petrochemicals	fracking	chemicals related to or used during the fracking process
Pharmaceutical	pharmaceutical	includes, medicinal and illicit drugs, biologics, and the salts, esters, and hydrates of pharmaceuticals, includes precursors to pharmaceuticals, additives, and pharmaceuticals for animal/veterinary use
Product_manufacturing	manufacturing
Product_manufacturing	plastic_additive	additives used in plastics
Product_manufacturing	Raw materials	Pure chemicals or ingredients
Soil	soil	of, found in, or related to sediment or soil
Surface_water	surface_water	of, in, or related to surface water
Vehicles	Road vehicles	Road vehicles for passengers and goods (e.g. cars, trucks, vans)
Vehicles	Vehicle - car interior	formulation products used on the interior of cars, which do not fit into a more refined category
Vehicles	Vehicle - car interior - auto air freshener	products for masking odors or adding fragrance to car cabin air
Vehicles	Vehicle - car surface treatment	treatments for the surfaces/body of vehicles that can not be otherwise categorized
Vehicles	Vehicle - car surface treatment - body cleaner	cleaners, shampoos, and washes for auto body exterior (not including wax products or combo wash/wax products)
Vehicles	Vehicle - car surface treatment - body wax	auto body waxes and coatings, excluding combo wash/wax products
Wastewater	wastewater	of, in, or related to wastewater, includes sludge and biosolids

## Sheet: TableS2
Supplemental Table S2. Chemicals that induced an increase in the expression of PPARg in HepG2 cells from the ToxCast/Tox21 high-throughput screening program. These chemicals were identified through query of the ToxCast/Tox21 database (invitrodb_v3.1), focusing on the relevant assay endpoint, 'ATG_PPARg_TRANS_up'. Chemicals were filtered for those with an 'active' hitcall (indicated by values of 1…
DSSToxID	CASRN	ChemicalName	ToxCast_ChemicalCode	Hitcall_ ATG_PPARg_TRANS_up	Zscore_ ATG_PPARg_TRANS_up	AC50_ ATG_PPARg_TRANS_up (uM)
DTXSID1026031	151-21-3	Sodium dodecyl sulfate	C151213	1	2.40316	9.588
DTXSID0020652	25812-30-0	Gemfibrozil	C25812300	1	5.05246	64.1551
DTXSID9044902	27253-33-4	Calcium neodecanoate	C27253334	1	5.35503	54.4251
DTXSID0047371	725228-45-5	AVE5638	C725228455	1	4.42137	3.40289
DTXSID9048512	107071-66-9	Ro 23-7637	C107071669	1	5.60993	1.23889
DTXSID4020292	107-20-0	Chloroacetaldehyde	C107200	1	6.83968	24.2834
DTXSID2041206	1081-34-1	alpha-Terthiophene	C1081341	1	3.85307	1.45964
DTXSID5042243	110-25-8	Oleyl sarcosine	C110258	1	3.39853	5.94891
DTXSID2032550	111812-58-9	Fenpyroximate (Z,E)	C111812589	1	2.24329	2.4041
DTXSID8035001	112-38-9	10-Undecenoic acid	C112389	1	4.99446	66.2098
DTXSID3044203	112529-15-4	Pioglitazone hydrochloride	C112529154	1	10.7046	0.143608
DTXSID4047545	116296-31-2	3-Thiatetradecanoic acid	C116296312	1	3.0894	8.90519
DTXSID7047304	135080-03-4	CP-100829	C135080034	1	4.37422	2.9581
DTXSID0047246	139340-56-0	Darbufelone mesylate	C139340560	1	2.99982	6.70586
DTXSID9021344	139-65-1	4,4'-Thiodianiline	C139651	1	5.13722	61.2662
DTXSID4022153	1461-25-2	Tetrabutyltin	C1461252	1	4.20633	2.57272
DTXSID2023569	155141-29-0	Rosiglitazone maleate	C155141290	1	10.2482	0.0803153
DTXSID8047347	155990-20-8	SR271425	C155990208	1	5.6954	0.654983
DTXSID5020732	15687-27-1	Ibuprofen	C15687271	1	5.93489	39.7108
DTXSID8027795	17824-83-8	3,4,5,6-Tetrachloropyridine-2-carbonitrile	C17824838	1	8.30655	0.218899
DTXSID4024274	1918-16-7	Propachlor	C1918167	1	4.5253	2.7649
DTXSID1047310	196808-45-4	Farglitazar	C196808454	1	19.2909	0.001
DTXSID9047253	199171-88-5	CP-401387	C199171885	1	5.68144	1.22758
DTXSID1047102	2026-24-6	Dehydroabietylamine acetate	C2026246	1	2.97843	5.72487
DTXSID7029320	21245-02-3	2-Ethylhexyl 4-(dimethylamino)benzoate	C21245023	1	6.94975	22.873
DTXSID5041514	21662-09-9	(4Z)-4-Decenal	C21662099	1	5.3474	54.6514
DTXSID1027891	26264-06-2	Calcium dodecylbenzene sulfonate	C26264062	1	3.55261	3.08601
DTXSID4044901	2694-54-4	Triallyl trimellitate	C2694544	1	6.675	26.5574
DTXSID2047357	288104-79-0	Surinabant	C288104790	1	10.1365	0.0741867
DTXSID4042418	3026-63-9	Sodium tridecyl sulfate	C3026639	1	2.70683	10.738
DTXSID9040760	317318-84-6	{4-[({2-[3-Fluoro-4-(trifluoromethyl)phenyl]-4-methyl-1,3-thiazol-5-yl}methyl)sulfanyl]-2-methylphenoxy}acetic acid	C317318846	1	6.9779	0.896621
DTXSID9021554	334-48-5	Decanoic acid	C334485	1	6.74253	25.6002
DTXSID2032348	3691-35-8	Chlorophacinone	C3691358	1	4.75374	2.84281
DTXSID3037709	3871-99-6	Potassium perfluorohexanesulfonate	C3871996	1	6.42264	30.4622
DTXSID6047315	444610-91-7	PharmaGSID_47315	C444610917	1	11.9007	0.0352349
DTXSID2047307	501027-49-2	PD-0333941	C501027492	1	13.0998	0.0207087
DTXSID5020108	50-78-2	Aspirin	C50782	1	5.11481	62.0169
DTXSID4020290	50892-23-4	Pirinixic acid	C50892234	1	7.30601	18.846
DTXSID8023214	51-48-9	Levothyroxine	C51489	1	8.11177	12.1618
DTXSID8020331	52214-84-3	Ciprofibrate	C52214843	1	6.50972	29.0538
DTXSID5023243	61-68-7	Mefenamic acid	C61687	1	2.57495	12.5298
DTXSID2040733	639-58-7	Triphenyltin chloride	C639587	1	4.61963	0.0711137
DTXSID6020690	70-30-4	Hexachlorophene	C70304	1	2.49321	2.5187
DTXSID0041983	77501-90-7	Fluoroglycofen-ethyl	C77501907	1	3.30832	10.1131
DTXSID6040745	79558-09-1	4-[3-(4-Acetyl-3-hydroxy-2-propylphenoxy)propoxy]phenoxy-acetic acid	C79558091	1	9.64752	0.288178
DTXSID4021135	842-07-9	C.I. Solvent Yellow 14	C842079	1	4.52333	3.04624
DTXSID5023322	84371-65-3	Mifepristone	C84371653	1	9.8988	0.150748
DTXSID5025021	84-61-7	Dicyclohexyl phthalate	C84617	1	2.65051	8.42959
DTXSID4041317	88-82-4	2,3,5-Triiodobenzoic acid	C88824	1	8.06269	12.4906
DTXSID5025607	93-15-2	Methyleugenol	C93152	1	8.3356	10.7685
DTXSID9021342	97-18-7	Bithionol	C97187	1	4.48664	2.29991
DTXSID6021824	97-23-4	Dichlorophen	C97234	1	3.17192	5.04304
DTXSID9020617	97-53-0	Eugenol	C97530	1	6.0681	36.937
DTXSID7042011	97-78-9	N-Dodecanoyl-N-methylglycine	C97789	1	2.82405	12.2793
DTXSID3044752	999-21-3	Diprop-2-en-1-yl (2Z)-but-2-enedioate	C999213	1	11.3578	2.08298
DTXSID5047328	NOCAS_47328	MK-274	CNOCAS47328	1	2.57829	13.6613
DTXSID9034650	100784-20-1	Halosulfuron-methyl	C100784201	1	8.46009	10.0639
DTXSID2044503	10319-14-9	C.I. Disperse Yellow 64	C10319149	1	2.11286	10.2332
DTXSID1047605	103-53-7	2-Phenylethyl 3-phenylprop-2-enoate	C103537	1	10.8696	2.71599
DTXSID5041356	10433-59-7	2,4-DB-sodium	C10433597	1	6.25057	33.449
DTXSID2044509	10469-09-7	3,4,5,6-Tetrachloropyridine-2-carboxylic acid	C10469097	1	9.95826	4.45741
DTXSID2051477	104-82-5	4-Methylbenzyl chloride	C104825	1	6.13432	35.6309
DTXSID3037757	112-45-8	Undec-10-enal	C112458	1	5.08519	63.0237
DTXSID0047296	112733-06-9	Zenarestat	C112733069	1	2.8573	5.70981
DTXSID4042416	1191-50-0	Sodium myristyl sulfate	C1191500	1	2.35783	10.6019
DTXSID0034223	119168-77-3	Tebufenpyrad	C119168773	1	4.51529	2.64077
DTXSID9034492	120116-88-3	Cyazofamid	C120116883	1	2.23729	10.1237
DTXSID5020154	120-32-1	Clorophene	C120321	1	3.01047	6.28308
DTXSID3041247	120-46-7	1,3-Diphenyl-1,3-propanedione	C120467	1	5.8031	3.17173
DTXSID2034881	124495-18-7	Quinoxyfen	C124495187	1	2.75428	5.11543
DTXSID9025401	13048-33-4	1,6-Hexanediol diacrylate	C13048334	1	2.22829	11.3046
DTXSID9044796	13331-52-7	(Acryloyloxy)(tributyl)stannane	C13331527	1	4.61271	0.102811
DTXSID6038877	135-62-6	3-Hydroxy-2-naphthoic o-anisidide	C135626	1	2.33608	7.99431
DTXSID1048178	136042-19-8	FR130739	C136042198	1	3.44559	4.74413
DTXSID4020294	140-49-8	4'-(Chloroacetyl)acetanilide	C140498	1	2.99819	4.83705
DTXSID3027403	1461-22-9	Tributyltin chloride	C1461229	1	2.64996	0.16936
DTXSID1020697	148081-72-5	1-O-Hexyl-2,3,5-trimethylhydroquinone	C148081725	1	2.57423	8.47008
DTXSID6034928	148477-71-8	Spirodiclofen	C148477718	1	4.86213	1.85376
DTXSID1020807	149-30-4	2-Mercaptobenzothiazole	C149304	1	4.55681	7.60895
DTXSID0034851	15165-67-0	Dichlorprop-P	C15165670	1	5.55488	48.8225
DTXSID1040619	153559-49-0	Bexarotene	C153559490	1	2.52892	7.86548
DTXSID3025209	15791-78-3	C.I. Disperse Blue 27	C15791783	1	2.24363	12.5602
DTXSID7047308	158081-99-3	CP-105696	C158081993	1	3.79529	4.22042
DTXSID3032670	16484-77-8	(R)-Mecoprop	C16484778	1	5.84215	41.7639
DTXSID8022161	1689-83-4	Ioxynil	C1689834	1	3.0025	9.58577
DTXSID3034872	1698-60-8	Chloridazon	C1698608	1	6.45421	29.9439
DTXSID8047264	171866-31-2	CP-283097	C171866312	1	7.72875	14.9768
DTXSID7032638	175013-18-0	Pyraclostrobin	C175013180	1	5.07531	0.611433
DTXSID1051808	18015-76-4	C.I. Basic Green 4 oxalate (1:x)	C18015764	1	3.40508	1.04694
DTXSID7020970	1836-75-5	Nitrofen	C1836755	1	2.02468	11.2548
DTXSID7041467	18480-53-0	3,4-Dichloro-5-isothiazolecarboxylic acid	C18480530	1	6.7396	25.6409
DTXSID9044873	2156-96-9	Decyl prop-2-enoate	C2156969	1	10.9638	2.58051
DTXSID9058654	24038-68-4	BisOPP-A	C24038684	1	6.12365	1.39103
DTXSID6025226	24169-02-6	Econazole nitrate	C24169026	1	3.26787	4.77792
DTXSID8041745	2481-94-9	C.I. Solvent Yellow 56	C2481949	1	3.64378	4.06571
DTXSID7025219	25155-30-0	Sodium dodecylbenzenesulfonate	C25155300	1	2.69368	7.71025
DTXSID0044812	2517-43-3	3-Methoxybutan-1-ol	C2517433	1	4.68514	78.3334
DTXSID6029331	25564-22-1	2-Pentyl-2-cyclopenten-1-one	C25564221	1	6.3144	32.3084
DTXSID9047338	262376-75-0	HMR1426	C262376750	1	13.1038	0.0472334
DTXSID2047199	2785-87-7	2-Methoxy-4-propylphenol	C2785877	1	5.02915	64.9729
DTXSID2039336	28434-00-6	S-Bioallethrin	C28434006	1	2.38896	9.16378
DTXSID7044639	29091-09-6	2,4-Dichloro-1,3-dinitro-5-(trifluoromethyl)benzene	C29091096	1	2.38676	8.13181
DTXSID1027134	298-07-7	Bis(2-ethylhexyl) phosphate	C298077	1	3.01346	8.56043
DTXSID5032498	3380-34-5	Triclosan	C3380345	1	2.21768	9.85923
DTXSID1038321	3739-38-6	3-Phenoxybenzoic acid	C3739386	1	4.82155	72.735
DTXSID3042500	379-52-2	Triphenyltin fluoride	C379522	1	4.59172	0.0659009
DTXSID3040352	39300-45-3	Dinocap	C39300453	1	4.06911	2.30186
DTXSID1044936	40220-08-4	(2,4,6-Trioxo-1,3,5-triazinane-1,3,5-triyl)triethane-2,1-diyl trisprop-2-enoate	C40220084	1	2.79506	5.3998
DTXSID9047598	41481-66-7	4,4'-Sulfonylbis[2-(prop-2-en-1-yl)phenol]	C41481667	1	2.91359	6.53595
DTXSID4038922	4162-45-2	Tetrabromobisphenol A bis(2-hydroxyethyl) ether	C4162452	1	4.76355	2.73274
DTXSID6051306	4221-68-5	1,1-Bis(3-cyclohexyl-4-hydroxyphenyl)cyclohexane	C4221685	1	4.63897	2.31241
DTXSID5034981	4342-36-3	Tributyltin benzoate	C4342363	1	8.03167	0.0129104
DTXSID6047282	445295-04-5	CP-671305	C445295045	1	7.20977	19.8581
DTXSID3020671	4680-78-8	FD&C Green No. 1	C4680788	1	6.06575	36.9841
DTXSID0041985	1050591	Fluorosalan	C4776061	1	2.01365	3.62223
DTXSID1022396	480-40-0	Chrysin	C480400	1	7.86527	0.691919
DTXSID2045232	51-24-1	Tiratricol	C51241	1	3.15699	2.54108
DTXSID2022048	525-82-6	Flavone	C525826	1	5.37688	2.43166
DTXSID8034877	53112-28-0	Pyrimethanil	C53112280	1	4.60564	81.7927
DTXSID8047505	55-06-1	3,3',5-Triiodo-l-thyronine sodium salt	C55061	1	3.98414	6.56727
DTXSID0032497	55335-06-3	Triclopyr	C55335063	1	5.34557	54.7059
DTXSID8047551	5579-78-2	epsilon-Decalactone	C5579782	1	5.22637	58.368
DTXSID5023902	56-55-3	Benz(a)anthracene	C56553	1	2.38667	5.5149
DTXSID8035180	584-79-2	Allethrin	C584792	1	2.75249	11.9306
DTXSID3041409	587-65-5	2-Chloro-N-phenylacetamide	C587655	1	5.08729	2.10601
DTXSID5042083	58769-20-3	Kadethrin	C58769203	1	6.21789	1.02124
DTXSID0042086	59227-89-3	Laurocapram	C59227893	1	3.12897	7.87249
DTXSID1042499	594-30-9	Triphenylbismuthine dichloride	C594309	1	4.50666	1.10254
DTXSID4027236	602-01-7	2,3-Dinitrotoluene	C602017	1	2.73267	4.03093
DTXSID5025730	602-60-8	9-Nitroanthracene	C602608	1	12.6052	1.05733
DTXSID3027241	611-19-8	2-Chlorobenzyl chloride	C611198	1	9.15902	6.8828
DTXSID4040765	624-48-6	Dimethyl maleate	C624486	1	2.76988	14.5213
DTXSID6038827	6283-25-6	2-Chloro-5-nitroaniline	C6283256	1	5.2781	56.7495
DTXSID4058655	63134-33-8	BPS-MPE4	C63134338	1	8.30457	0.635129
DTXSID0023371	63675-72-9	Nisoldipine	C63675729	1	3.79346	5.38497
DTXSID8040484	66575-29-9	Forskolin	C66575299	1	4.13033	2.77865
DTXSID5048186	67-30-1	Tetrac	C67301	1	7.53134	0.516821
DTXSID8029282	6807-17-6	4,4'-(4-Methylpentane-2,2-diyl)diphenol	C6807176	1	2.62769	9.85646
DTXSID3037094	68392-35-8	4-Hydroxytamoxifen	C68392358	1	2.63051	6.29668
DTXSID4048519	686756-87-6	PharmaGSID_48519	C686756876	1	3.26095	3.38877
DTXSID2032500	68694-11-1	Triflumizole	C68694111	1	5.334	2.1556
DTXSID4028880	68937-41-7	Triphenyl phosphates isopropylated	C68937417	1	2.41869	5.83468
DTXSID4044828	692-86-4	Ethyl undec-10-enoate	C692864	1	5.20808	58.951
DTXSID2034627	69377-81-7	Fluroxypyr	C69377817	1	10.8332	2.77025
DTXSID1041188	705-60-2	(2-Nitro-1-propenyl)benzene	C705602	1	4.23967	2.34742
DTXSID9047099	710-04-3	Undecanoic delta-lactone	C710043	1	5.21115	4.05771
DTXSID1021409	76-87-9	Triphenyltin hydroxide	C76879	1	5.83357	0.0203166
DTXSID7052529	7786-61-0	2-Methoxy-4-vinylphenol	C7786610	1	4.32713	8.01496
DTXSID2023224	79794-75-5	Loratadine	C79794755	1	4.6617	3.03112
DTXSID1026081	79-94-7	3,3',5,5'-Tetrabromobisphenol A	C79947	1	5.43399	2.00275
DTXSID8047890	79-97-0	3,3'-Dimethylbisphenol A	C79970	1	4.00118	5.36268
DTXSID3040699	83-05-6	p,p'-DDA	C83056	1	2.75424	12.024
DTXSID2040284	85-34-7	Chlorfenac	C85347	1	5.22062	58.5505
DTXSID7023938	85-70-1	Butylphthalyl butylglycolate	C85701	1	5.39432	53.2751
DTXSID8020915	86-87-3	1-Naphthaleneacetic acid	C86873	1	4.78219	74.308
DTXSID7021106	87-86-5	Pentachlorophenol	C87865	1	3.54433	2.50012
DTXSID7038864	88-24-4	2,2'-Methylenebis(ethyl-6-tert-butylphenol)	C88244	1	2.45707	6.88558
DTXSID6027713	9004-96-0	Polyoxyethylene monoleate	C9004960	1	4.72209	5.93437
DTXSID4024193	94-81-5	MCPB	C94815	1	4.72788	76.5341
DTXSID8023719	97322-87-7	Troglitazone	C97322877	1	10.3002	0.155113
DTXSID7052654	98-02-2	2-Furylmethanethiol	C98022	1	6.86843	23.9068
DTXSID5047374	NOCAS_47374	SSR161421	CNOCAS47374	1	5.13088	1.19634
DTXSID4047381	NOCAS_47381	AVE8923	CNOCAS47381	1	2.76552	5.71805
DTXSID4047383	NOCAS_47383	AVE3247	CNOCAS47383	1	4.5285	1.25412
DTXSID8037754	101-37-1	2,4,6-Tris(allyloxy)-1,3,5-triazine	C101371	1	4.79022	73.9842
DTXSID1041978	101463-69-8	Flufenoxuron	C101463698	1	3.77258	4.44824
DTXSID7037555	102851-06-9	tau-Fluvalinate	C102851069	1	9.15178	6.90993
DTXSID7051474	102-85-2	Tributyl phosphite	C102852	1	6.5717	28.0913
DTXSID2044763	10287-53-3	Parbenate	C10287533	1	4.93446	68.405
DTXSID3041663	103-41-3	Benzyl cinnamate	C103413	1	15.9808	0.168772
DTXSID2044765	103-54-8	3-Phenylprop-2-en-1-yl acetate	C103548	1	8.71176	8.77713
DTXSID2021656	103-82-2	Phenylacetic acid	C103822	1	5.27608	56.8119
DTXSID5033836	104-40-5	4-Nonylphenol	C104405	1	2.44657	7.36222
DTXSID7022253	10453-86-8	Resmethrin	C10453868	1	2.07663	12.4913
DTXSID9041491	104-54-1	3-Phenyl-2-propen-1-ol	C104541	1	5.38302	53.6035
DTXSID6044773	10595-06-9	Ethylene glycol phenyl ether methacrylate	C10595069	1	2.45193	23.8962
DTXSID4047337	1061517-62-1	PharmaGSID_47337	C1061517621	1	2.70041	7.63403
DTXSID3026728	106-25-2	(2Z)-3,7-Dimethylocta-2,6-dien-1-ol	C106252	1	6.00118	38.3054
DTXSID8051542	106-32-1	Ethyl octanoate	C106321	1	7.14377	20.5835
DTXSID1044776	106-71-8	2-Cyanoethyl prop-2-enoate	C106718	1	4.7009	4.70727
DTXSID6044779	1070-70-8	1,4-Butanediol diacrylate	C1070708	1	5.87718	1.60909
DTXSID7047487	1072-15-7	Sulfuric acid, monononyl ester, sodium salt	C1072157	1	6.53522	28.654
DTXSID7021653	110-62-3	Pentanal	C110623	1	4.23854	99.8567
DTXSID9047093	111-12-6	Methyl 2-octynoate	C111126	1	7.78267	14.5442
DTXSID6047103	1120-04-3	Octadecyl sulfate sodium salt	C1120043	1	2.21232	14.41
DTXSID7020843	112-63-0	Methyl linoleate	C112630	1	4.61365	3.82989
DTXSID0044781	1134-04-9	2,3,4,5-Tetrachloro-6-(trichloromethyl)pyridine	C1134049	1	5.76343	1.48589
DTXSID1021952	115-86-6	Triphenyl phosphate	C115866	1	2.84735	4.60406
DTXSID0026098	117-18-0	2,3,5,6-Tetrachloronitrobenzene	C117180	1	5.30726	1.88834
DTXSID5044520	1176-74-5	Tetrabromophenolphthalein ethyl ester	C1176745	1	4.58505	3.17119
DTXSID5044784	1189-08-8	1,3-Butyleneglycol dimethacrylate	C1189088	1	5.30562	55.9069
DTXSID4020791	121-75-5	Malathion	C121755	1	2.87351	14.7552
DTXSID2047646	122-67-8	Isobutyl 3-phenylacrylate	C122678	1	6.42482	1.99167
DTXSID9047411	122-68-9	3-Phenylpropyl cinnamate	C122689	1	9.38614	6.0834
DTXSID7047647	122-69-0	3-Phenyl-2-propen-1-yl 3-phenylacrylate	C122690	1	5.1783	0.763111
DTXSID6032645	122836-35-5	Sulfentrazone	C122836355	1	6.75263	25.4601
DTXSID5021413	126-72-7	Tris(2,3-dibromopropyl) phosphate	C126727	1	4.84693	2.46419
DTXSID9034496	127277-53-6	Prohexadione-calcium	C127277536	1	6.66582	26.6903
DTXSID0035160	127-41-3	alpha-Ionone	C127413	1	5.96929	38.9751
DTXSID6021240	127-47-9	Retinol acetate	C127479	1	2.16446	15.8358
DTXSID7035010	129-06-6	Sodium warfarin	C129066	1	5.94774	39.4344
DTXSID5051650	13080-86-9	4,4'-(Isopropylidenebis(4,1-phenyleneoxy))dianiline	C13080869	1	6.68178	1.34306
DTXSID5031133	131-16-8	Dipropyl phthalate	C131168	1	4.269	98.2171
DTXSID4021391	1330-78-5	Tris(methylphenyl) phosphate	C1330785	1	3.2582	1.93772
DTXSID0029214	1335-46-2	Methylionone	C1335462	1	2.26218	19.1388
DTXSID5047297	134002-60-1	CP-085958	C134002601	1	3.77803	1.96852
DTXSID4047462	13466-78-9	3-Carene	C13466789	1	6.25956	33.286
DTXSID1047659	13481-87-3	Methyl 3-nonenoate	C13481873	1	4.83189	72.3272
DTXSID6044800	136-30-1	Sodium dibutylcarbamodithioate	C136301	1	2.71211	13.1406
DTXSID9026261	13674-87-8	Tris(1,3-dichloro-2-propyl) phosphate	C13674878	1	2.03278	11.7131
DTXSID4048191	13680-35-8	4,4'-Methylenebis(2,6-diethylaniline)	C13680358	1	7.43065	0.840477
DTXSID8047135	137-06-4	2-Methylbenzenethiol	C137064	1	5.70632	44.9643
DTXSID3021196	139-40-2	Propazine	C139402	1	6.56459	28.2001
DTXSID8051708	140-53-4	4-Chlorophenylacetonitrile	C140534	1	4.79828	73.6607
DTXSID5047405	141-16-2	Citronellyl butyrate	C141162	1	6.50732	29.0918
DTXSID2047193	141-25-3	Rhodinol	C141253	1	5.45976	51.4134
DTXSID2027094	142-16-5	Bis(2-ethylhexyl) maleate	C142165	1	2.85262	4.57683
DTXSID9025451	14901-07-6	4-(2,6,6-Trimethyl-cyclohex-1-enyl)-but-3-en-2-one	C14901076	1	8.04211	12.6311
DTXSID1048170	149413-74-1	FR150011	C149413741	1	6.40187	1.25075
DTXSID3037208	15307-79-6	Diclofenac sodium	C15307796	1	2.27528	8.20944
DTXSID9032581	156052-68-5	Zoxamide	C156052685	1	6.14712	1.27092
DTXSID7044841	1565-94-2	Bisphenol A glycidyl methacrylate	C1565942	1	2.47009	8.06507
DTXSID1022265	15972-60-8	Alachlor	C15972608	1	4.65772	1.99027
DTXSID4047414	16491-24-0	2,4-Hexadienyl isobutyrate	C16491240	1	3.23612	9.89605
DTXSID9048194	1671-75-6	Heptanophenone	C1671756	1	5.67834	45.6535
DTXSID1044851	16969-10-1	2-Hydroxy-3-phenoxypropyl prop-2-enoate	C16969101	1	5.00523	3.49136
DTXSID5047081	1728-46-7	2-tert-Butylcyclohexanone	C1728467	1	4.98014	66.7274
DTXSID1048174	174185-16-1	FR167356	C174185161	1	3.91176	3.09576
DTXSID5041190	18031-40-8	l-Perillaldehyde	C18031408	1	7.14229	20.6001
DTXSID3042263	1825-19-0	Pentachlorothioanisole	C1825190	1	2.525	10.925
DTXSID9047049	18794-84-8	trans-beta-Farnesene	C18794848	1	7.86064	13.9406
DTXSID6034392	188425-85-6	Boscalid	C188425856	1	2.51181	12.9225
DTXSID8044385	1885-38-7	(2E)-3-Phenylprop-2-enenitrile	C1885387	1	8.48894	9.90732
DTXSID9024015	2050-47-7	4,4'-Dibromodiphenyl ether	C2050477	1	3.03762	9.6127
DTXSID9044871	2094-99-7	1-(2-Isocyanatopropan-2-yl)-3-(prop-1-en-2-yl)benzene	C2094997	1	9.13968	6.95555
DTXSID1047289	215297-27-1	UK-343664	C215297271	1	2.16408	12.9225
DTXSID5020368	21739-91-3	Cytembena	C21739913	1	2.07146	9.55423
DTXSID2022179	2176-62-7	Pentachloropyridine	C2176627	1	4.90691	2.81135
DTXSID1032648	22248-79-9	Z-Tetrachlorvinphos	C22248799	1	3.13321	8.43983
DTXSID9044615	136911	Ethylene acrylate	C2274115	1	2.27015	9.85792
DTXSID3034402	23184-66-9	Butachlor	C23184669	1	5.07175	2.04201
DTXSID3041035	23513-14-6	(6)-Gingerol	C23513146	1	6.95939	22.7535
DTXSID3042477	2398-96-1	Tolnaftate	C2398961	1	4.63645	1.99914
DTXSID2047272	249296-43-3	CJ-013610	C249296433	1	4.25249	1.58186
DTXSID1025221	25103-58-6	tert-Dodecanethiol	C25103586	1	4.28438	97.3992
DTXSID6024911	25152-84-5	(E,E)-2,4-Decadienal	C25152845	1	2.3414	11.01
DTXSID4035708	25155-18-4	Methylbenzethonium chloride	C25155184	1	13.4209	0.0153038
DTXSID9026267	25155-23-1	Trixylyl phosphate	C25155231	1	3.99325	1.16494
DTXSID8032417	25311-71-1	Isofenphos	C25311711	1	2.67514	7.42071
DTXSID2047270	253450-09-8	Besonprodil	C253450098	1	2.57817	6.92519
DTXSID8027870	25377-73-5	3-(Dodecenyl)dihydro-2,5-furandione	C25377735	1	2.09509	17.2208
DTXSID3020706	26049-70-7	2-Hydrazino-4-(4-nitrophenyl)thiazole	C26049707	1	3.39263	5.00967
DTXSID3024861	26444-49-5	Cresyl diphenyl phosphate	C26444495	1	3.32751	3.27198
DTXSID4027496	2702-72-9	2,4-D sodium salt	C2702729	1	4.62548	80.9153
DTXSID6027923	27176-87-0	Dodecylbenzenesulfonic acid	C27176870	1	3.84559	4.97617
DTXSID0047589	27593-23-3	6-Pentyl-2H-pyran-2-one	C27593233	1	8.55267	9.56999
DTXSID2042143	2876-78-0	Methyl 1-naphthaleneacetate	C2876780	1	4.83785	72.0932
DTXSID0022307	30030-25-2	Chloromethyl styrene	C30030252	1	2.65159	25.0456
DTXSID1029251	3052-50-4	2-Butenedioic acid (2Z)-, monomethyl ester	C3052504	1	6.64565	26.9845
DTXSID6035285	31654-77-0	(9E,12Z)-9,12-Tetradecadien-1-ol acetate	C31654770	1	2.88404	7.98187
DTXSID00872663	33171-05-0	Bisdemethoxycurcumin	C33171050	1	4.86062	2.39898
DTXSID1035288	33956-49-9	Codlelure	C33956499	1	6.00516	2.14931
DTXSID6047446	34161-23-4	Fipexide hydrochloride	C34161234	1	2.26146	12.0077
DTXSID8023848	34256-82-1	Acetochlor	C34256821	1	5.93847	1.50519
DTXSID1047368	344930-95-6	SSR69071	C344930956	1	2.50504	3.16466
DTXSID2025977	35250-53-4	Pyrazineethanethiol	C35250534	1	5.4707	51.1084
DTXSID8032675	35400-43-2	Sulprofos	C35400432	1	7.46209	17.313
DTXSID30865801	36062-04-1	Tetrahydrocurcumin	C36062041	1	3.49873	3.88516
DTXSID7047277	361343-19-3	Elzasonan	C361343193	1	6.84677	0.834058
DTXSID8040779	3648-21-3	Diheptyl phthalate	C3648213	1	8.00516	12.8874
DTXSID9047679	3777-69-3	2-Pentylfuran	C3777693	1	3.12382	9.01691
DTXSID9036438	729335	Bumetrizole	C3896115	1	12.2657	1.27162
DTXSID2021234	4548-53-2	FD&C Red 4	C4548532	1	4.10244	3.95404
DTXSID8031077	458-37-7	Curcumin	C458377	1	3.17342	7.46344
DTXSID7025506	463-40-1	Linolenic acid	C463401	1	2.6717	13.0259
DTXSID0047088	472-66-2	2,6,6-Trimethyl-1-cyclohexene-1-acetaldehyde	C472662	1	5.06197	63.8242
DTXSID5047372	478263-98-8	AVE3295	C478263988	1	2.03528	11.9387
DTXSID9040269	485-31-4	Binapacryl	C485314	1	5.68554	1.68469
DTXSID4047092	488-10-8	Jasmone	C488108	1	7.06251	21.5131
DTXSID9021136	50-33-9	Phenylbutazone	C50339	1	6.76865	25.2392
DTXSID0042169	5116-94-9	Monotridecyl phosphate	C5116949	1	2.5143	9.95928
DTXSID4022448	51218-45-2	Metolachlor	C51218452	1	2.07387	10.9161
DTXSID5044948	51282-49-6	Methyl 5-chloro-2-nitrobenzoate	C51282496	1	7.4087	17.8228
DTXSID7020768	520-18-3	Kaempferol	C520183	1	3.18191	7.52655
DTXSID9044821	5232-99-5	Ethyl 2-cyano-3,3-diphenylacrylate	C5232995	1	3.21247	7.21689
DTXSID8034792	5259-88-1	Oxycarboxin	C5259881	1	6.02821	1.53717
DTXSID4024066	528-29-0	1,2-Dinitrobenzene	C528290	1	4.8902	4.61284
DTXSID8020381	52918-63-5	Deltamethrin	C52918635	1	5.21417	1.65635
DTXSID7023063	530-78-9	Flufenamic acid	C530789	1	2.39782	6.18133
DTXSID6020648	54-31-9	Furosemide	C54319	1	5.78985	42.9683
DTXSID8038855	55117-15-2	1-Chloro-2-(chloromethyl)-3-fluorobenzene	C55117152	1	8.12938	12.0459
DTXSID2037502	55179-31-2	Bitertanol	C55179312	1	2.31539	11.7795
DTXSID5023950	55285-14-8	Carbosulfan	C55285148	1	2.0665	11.2416
DTXSID2032639	55512-33-9	Pyridate	C55512339	1	6.97316	22.5837
DTXSID1047104	557-48-2	trans-2,cis-6-Nonadienal	C557482	1	4.14187	9.0504
DTXSID6024701	56803-37-3	tert-Butylphenyl diphenyl phosphate	C56803373	1	3.72402	3.13443
DTXSID8022959	577-11-7	Docusate sodium	C577117	1	2.42222	8.45568
DTXSID1047528	58394-64-2	Benzyloctyl adipate	C58394642	1	5.09572	62.6639
DTXSID1044697	5877-42-9	4-Ethyloct-1-yn-3-ol	C5877429	1	5.78734	43.0271
DTXSID8030423	6051-87-2	5,6-Benzoflavone	C6051872	1	6.41719	0.750144
DTXSID2040731	605-45-8	Diisopropyl phthalate	C605458	1	4.94594	67.9794
DTXSID9025164	606-37-1	1,3-Dinitronaphthalene	C606371	1	8.82677	8.24523
DTXSID7025429	6088-51-3	6-Hydroxy-2-naphthyl disulfide	C6088513	1	3.21103	7.48153
DTXSID8027240	610-39-9	3,4-Dinitrotoluene	C610399	1	6.84223	1.06394
DTXSID7052284	612-12-4	1,2-Bis(chloromethyl)benzene	C612124	1	5.39324	2.02089
DTXSID0020284	61702-44-1	2-Chloro-1,4-diaminobenzene sulfate	C61702441	1	2.17874	17.1688
DTXSID4037611	61949-77-7	trans-Permethrin	C61949777	1	8.44311	10.1572
DTXSID3024491	6285-57-0	2-Amino-6-nitrobenzothiazole	C6285570	1	2.02247	24.2904
DTXSID9047540	6344-67-8	3-Hydroxyfluorene	C6344678	1	3.61037	5.25729
DTXSID1021081	6373-74-6	C.I. Acid Orange 3	C6373746	1	2.53236	15.5163
DTXSID4025296	645-62-5	2-Ethyl-2-hexenal	C645625	1	4.49028	87.0858
DTXSID4027284	646-06-0	1,3-Dioxolane	C646060	1	4.70204	77.6169
DTXSID5032579	64700-56-7	Triclopyr butotyl	C64700567	1	5.26384	57.191
DTXSID5047376	648917-13-9	AVE2865	C648917139	1	6.97264	0.810652
DTXSID1035783	65733-16-6	S-Methoprene	C65733166	1	3.6613	5.68631
DTXSID6035784	65733-18-8	(7S)-Hydroprene	C65733188	1	6.05108	1.30548
DTXSID1047156	65894-82-8	2-(2-Butyl)-4,5-dimethyl-3-thiazoline	C65894828	1	6.8445	24.2199
DTXSID7028300	66346-01-8	1-(4-Chlorophenyl)-4,4-dimethyl-pentan-3-one	C66346018	1	5.04822	64.303
DTXSID7047271	676116-04-4	PD 0343701	C676116044	1	4.77147	2.48613
DTXSID3023556	68-26-8	Retinol	C68268	1	2.03576	21.0106
DTXSID4047709	68606-83-7	Cananga oil	C68606837	1	3.49545	3.92142
DTXSID2044719	6928-67-2	Dipropyl 3,4,5,6-tetrachlorobenzene-1,2-dicarboxylate	C6928672	1	3.72446	8.56629
DTXSID6020309	6959-48-4	3-(Chloromethyl)pyridine hydrochloride	C6959484	1	5.06472	63.7287
DTXSID1024629	6983-79-5	Bixin	C6983795	1	6.83874	24.2958
DTXSID6044983	7328-17-8	2-(2-Ethoxyethoxy)ethyl prop-2-enoate	C7328178	1	2.95351	15.4273
DTXSID8044832	7549-37-3	1,1-Dimethoxy-3,7-dimethylocta-2,6-diene	C7549373	1	5.61659	47.2121
DTXSID6044727	7560-83-0	N-Cyclohexyl-N-methylcyclohexanamine	C7560830	1	5.29581	56.2057
DTXSID1034501	76703-62-3	gamma-Cyhalothrin	C76703623	1	3.63718	4.21865
DTXSID2026446	77-90-7	Acetyl tributyl citrate	C77907	1	2.20844	7.38578
DTXSID6032192	78-30-8	Tri-o-cresyl phosphate	C78308	1	2.63872	5.49991
DTXSID4047410	78-37-5	Linalyl cinnamate	C78375	1	3.88758	4.45765
DTXSID0048183	78473-71-9	Enterolactone	C78473719	1	7.13961	20.6302
DTXSID7032551	79622-59-6	Fluazinam	C79622596	1	3.40297	1.20757
DTXSID3021770	79-95-8	2,2',6,6'-Tetrachlorobisphenol A	C79958	1	4.50584	3.27082
DTXSID9024986	80-07-9	4,4'-Dichlorodiphenyl sulfone	C80079	1	4.52744	7.7486
DTXSID8044464	81-64-1	1,4-Dihydroxyanthracene-9,10-dione	C81641	1	2.02991	7.98024
DTXSID2041622	82560-54-1	Benfuracarb	C82560541	1	7.84886	0.656321
DTXSID5044994	84-51-5	2-Ethylanthraquinone	C84515	1	7.02264	21.9845
DTXSID5041439	84-54-8	2-Methylanthraquinone	C84548	1	8.01826	12.796
DTXSID0052590	86-98-6	4,7-Dichloroquinoline	C86986	1	2.22922	15.2414
DTXSID6032431	87392-12-9	S-Metolachlor	C87392129	1	2.91523	9.12617
DTXSID4032376	87674-68-8	Dimethenamid	C87674688	1	4.19832	4.55972
DTXSID7020344	88107-10-2	Tomelukast	C88107102	1	2.20382	5.52247
DTXSID9021130	89-25-8	1-Phenyl-3-methyl-5-pyrazolone	C89258	1	5.03574	64.7406
DTXSID4035839	89415-87-2	1,3-Dichloro-5-ethyl-5-methylhydantoin	C89415872	1	7.19221	20.0486
DTXSID7052602	89-61-2	1,4-Dichloro-2-nitrobenzene	C89612	1	7.91662	13.5229
DTXSID7032559	91465-08-6	?-Cyhalothrin	C91465086	1	2.21213	9.73268
DTXSID4026557	92-00-2	2,2'-(3-Chlorophenylimino)diethanol	C92002	1	4.12543	106.189
DTXSID8040721	92-68-2	4-Cyclohexylcyclohexanone	C92682	1	2.52811	18.2167
DTXSID6052619	92-91-1	4'-Acetylbiphenyl	C92911	1	6.68749	26.3777
DTXSID3020209	94-26-8	Butylparaben	C94268	1	2.23761	13.3611
DTXSID3021805	94-62-2	Piperine	C94622	1	3.34162	5.74912
DTXSID8042052	95-13-6	Indene	C95136	1	5.40768	52.8896
DTXSID5020283	95-83-0	4-Chloro-1,2-diaminobenzene	C95830	1	3.06314	6.78567
DTXSID3052648	96-54-8	1-Methylpyrrole	C96548	1	6.05726	37.1552
DTXSID7020007	968-81-0	Acetohexamide	C968810	1	7.39057	17.9993
DTXSID4040268	973-21-7	Dinobuton	C973217	1	5.89085	1.76383
DTXSID1026615	97-90-5	Ethylene glycol dimethacrylate	C97905	1	4.74356	75.8847
DTXSID3034458	99129-21-2	Clethodim	C99129212	1	6.34822	31.7199
DTXSID8024999	99-54-7	3,4-Dichloronitrobenzene	C99547	1	7.8417	14.0849
DTXSID3047051	NOCAS_47051	Ocimene-Limonene mixture	CNOCAS47051	1	6.9104	23.3676
DTXSID0047248	NOCAS_47248	CI-1018	CNOCAS47248	1	6.70631	1.56239
DTXSID5047291	NOCAS_47291	CI-1044	CNOCAS47291	1	5.29455	56.2442
DTXSID0048507	NOCAS_48507	PharmaGSID_48507	CNOCAS48507	1	2.03262	8.51483

## Sheet: TableS3
Supplemental Table S3. Database of 148 chemicals and their associated exposure source categories. Details are included for each of these chemicals, including whether or not each chemical showed bioactivity in the PPRE agonist assay, cluster assignments produced through Jaccard similarity analyses, and abscence/presence data across the exposure source categories evaluated in the current study.
DTXSID	Chemical_Name	Hitcall=1 for PPRE	Hitcall=1 and Z-score>2 for PPRE	Cluster_Number	Total Instances Chemical was Present in an Exposure Source Category	Individual Exposure Source Categories (1=Present; 0=Absent/No Data)
						Active_ingredient_in_products	Crops_and_animal_feed	Food	Pesticides	Air_near_source	Chemicals_that_emit_or_offgas	Vehicles	Artificial_liquids	Furniture	Arts_and_crafts_or_office_supplies	Occupational_products	Bottled_and_finished_water_for_consumption	Product_manufacturing	Substances_in_contact_with_food	Children_products_and_toys	Household_care_and_cleaning_products	Personal_care	Electronics	Food_additive	Food_supplement	General_consumer_product	Pharmaceutical	Groundwater	Human_food_from_animals	Surface_water	Inert_ingredient_in_products	Labeled_for_nonfood_use	Petrochemicals	Soil	Wastewater
DTXSID0020652	Gemfibrozil	yes	yes	1	5	0	0	0	0	0	0	0	0	0	0	0	1	0	0	0	0	0	0	0	0	0	1	0	0	1	0	0	0	1	1
DTXSID5020732	Ibuprofen	yes	yes	1	4	0	0	0	0	0	0	0	0	0	0	0	1	0	0	0	0	0	0	0	0	0	1	0	0	1	0	0	0	0	1
DTXSID5023243	Mefenamic acid	yes	yes	1	3	0	0	0	0	0	0	0	0	0	0	0	0	0	0	0	0	0	0	0	0	0	1	0	0	1	0	0	0	0	1
DTXSID0026098	2,3,5,6-Tetrachloronitrobenzene	no	no	2	3	1	0	1	1	0	0	0	0	0	0	0	0	0	0	0	0	0	0	0	0	0	0	0	0	0	0	0	0	0	0
DTXSID0034223	Tebufenpyrad	yes	yes	2	3	1	0	1	1	0	0	0	0	0	0	0	0	0	0	0	0	0	0	0	0	0	0	0	0	0	0	0	0	0	0
DTXSID0034851	Dichlorprop-P	yes	yes	2	2	1	0	0	1	0	0	0	0	0	0	0	0	0	0	0	0	0	0	0	0	0	0	0	0	0	0	0	0	0	0
DTXSID1021409	Triphenyltin hydroxide	yes	yes	2	2	1	0	0	1	0	0	0	0	0	0	0	0	0	0	0	0	0	0	0	0	0	0	0	0	0	0	0	0	0	0
DTXSID1032648	Z-Tetrachlorvinphos	yes	no	2	4	1	1	1	1	0	0	0	0	0	0	0	0	0	0	0	0	0	0	0	0	0	0	0	0	0	0	0	0	0	0
DTXSID1034501	gamma-Cyhalothrin	no	no	2	3	1	0	1	1	0	0	0	0	0	0	0	0	0	0	0	0	0	0	0	0	0	0	0	0	0	0	0	0	0	0
DTXSID1035288	8,10-Dodecadien-1-ol	no	no	2	2	1	0	0	1	0	0	0	0	0	0	0	0	0	0	0	0	0	0	0	0	0	0	0	0	0	0	0	0	0	0
DTXSID1035783	S-Methoprene	no	no	2	3	1	0	1	1	0	0	0	0	0	0	0	0	0	0	0	0	0	0	0	0	0	0	0	0	0	0	0	0	0	0
DTXSID1041978	Flufenoxuron	no	no	2	2	1	0	0	1	0	0	0	0	0	0	0	0	0	0	0	0	0	0	0	0	0	0	0	0	0	0	0	0	0	0
DTXSID2032348	Chlorophacinone	yes	yes	2	3	1	0	1	1	0	0	0	0	0	0	0	0	0	0	0	0	0	0	0	0	0	0	0	0	0	0	0	0	0	0
DTXSID2032500	Triflumizole	yes	yes	2	4	1	1	1	1	0	0	0	0	0	0	0	0	0	0	0	0	0	0	0	0	0	0	0	0	0	0	0	0	0	0
DTXSID2032639	Pyridate	no	no	2	3	1	0	1	1	0	0	0	0	0	0	0	0	0	0	0	0	0	0	0	0	0	0	0	0	0	0	0	0	0	0
DTXSID2034627	Fluroxypyr	no	no	2	3	1	0	1	1	0	0	0	0	0	0	0	0	0	0	0	0	0	0	0	0	0	0	0	0	0	0	0	0	0	0
DTXSID2034881	Quinoxyfen	yes	yes	2	4	1	1	1	1	0	0	0	0	0	0	0	0	0	0	0	0	0	0	0	0	0	0	0	0	0	0	0	0	0	0
DTXSID2037502	Bitertanol	no	no	2	4	1	1	1	1	0	0	0	0	0	0	0	0	0	0	0	0	0	0	0	0	0	0	0	0	0	0	0	0	0	0
DTXSID2039336	S-Bioallethrin	yes	yes	2	2	1	0	0	1	0	0	0	0	0	0	0	0	0	0	0	0	0	0	0	0	0	0	0	0	0	0	0	0	0	0
DTXSID2041622	Benfuracarb	no	no	2	2	1	0	0	1	0	0	0	0	0	0	0	0	0	0	0	0	0	0	0	0	0	0	0	0	0	0	0	0	0	0
DTXSID3021805	Piperine	no	no	2	2	1	0	0	1	0	0	0	0	0	0	0	0	0	0	0	0	0	0	0	0	0	0	0	0	0	0	0	0	0	0
DTXSID3032670	(R)-Mecoprop	yes	yes	2	2	1	0	0	1	0	0	0	0	0	0	0	0	0	0	0	0	0	0	0	0	0	0	0	0	0	0	0	0	0	0
DTXSID3034402	Butachlor	no	no	2	2	1	0	0	1	0	0	0	0	0	0	0	0	0	0	0	0	0	0	0	0	0	0	0	0	0	0	0	0	0	0
DTXSID3034458	Clethodim	no	no	2	4	1	1	1	1	0	0	0	0	0	0	0	0	0	0	0	0	0	0	0	0	0	0	0	0	0	0	0	0	0	0
DTXSID3034872	Chloridazon	yes	yes	2	2	1	0	0	1	0	0	0	0	0	0	0	0	0	0	0	0	0	0	0	0	0	0	0	0	0	0	0	0	0	0
DTXSID3040352	Dinocap	yes	yes	2	3	1	0	1	1	0	0	0	0	0	0	0	0	0	0	0	0	0	0	0	0	0	0	0	0	0	0	0	0	0	0
DTXSID3042263	Pentachlorothioanisole	no	no	2	2	0	0	1	1	0	0	0	0	0	0	0	0	0	0	0	0	0	0	0	0	0	0	0	0	0	0	0	0	0	0
DTXSID4020292	Chloroacetaldehyde	no	no	2	2	1	0	0	1	0	0	0	0	0	0	0	0	0	0	0	0	0	0	0	0	0	0	0	0	0	0	0	0	0	0
DTXSID4035839	1,3-Dichloro-5-ethyl-5-methylhydantoin	no	no	2	2	1	0	0	1	0	0	0	0	0	0	0	0	0	0	0	0	0	0	0	0	0	0	0	0	0	0	0	0	0	0
DTXSID4037611	trans-Permethrin	no	no	2	2	0	0	1	1	0	0	0	0	0	0	0	0	0	0	0	0	0	0	0	0	0	0	0	0	0	0	0	0	0	0
DTXSID4040268	Dinobuton	no	no	2	2	1	0	0	1	0	0	0	0	0	0	0	0	0	0	0	0	0	0	0	0	0	0	0	0	0	0	0	0	0	0
DTXSID5023950	Carbosulfan	no	no	2	2	1	0	0	1	0	0	0	0	0	0	0	0	0	0	0	0	0	0	0	0	0	0	0	0	0	0	0	0	0	0
DTXSID5025607	Methyleugenol	no	no	2	3	1	0	0	1	0	0	0	0	0	0	0	0	0	0	0	0	1	0	0	0	0	0	0	0	0	0	0	0	0	0
DTXSID5032579	Triclopyr butotyl	no	no	2	2	1	0	0	1	0	0	0	0	0	0	0	0	0	0	0	0	0	0	0	0	0	0	0	0	0	0	0	0	0	0
DTXSID5034981	Tributyltin benzoate	yes	yes	2	2	1	0	0	1	0	0	0	0	0	0	0	0	0	0	0	0	0	0	0	0	0	0	0	0	0	0	0	0	0	0
DTXSID6032431	S-Metolachlor	no	no	2	4	1	1	1	1	0	0	0	0	0	0	0	0	0	0	0	0	0	0	0	0	0	0	0	0	0	0	0	0	0	0
DTXSID6034928	Spirodiclofen	yes	yes	2	4	1	1	1	1	0	0	0	0	0	0	0	0	0	0	0	0	0	0	0	0	0	0	0	0	0	0	0	0	0	0
DTXSID6035285	(E,Z)-Tetradeca-9,12-dienyl acetate	no	no	2	2	1	0	0	1	0	0	0	0	0	0	0	0	0	0	0	0	0	0	0	0	0	0	0	0	0	0	0	0	0	0
DTXSID6035784	(7S)-Hydroprene	no	no	2	2	1	0	0	1	0	0	0	0	0	0	0	0	0	0	0	0	0	0	0	0	0	0	0	0	0	0	0	0	0	0
DTXSID7020970	Nitrofen	no	no	2	3	1	1	0	1	0	0	0	0	0	0	0	0	0	0	0	0	0	0	0	0	0	0	0	0	0	0	0	0	0	0
DTXSID7021106	Pentachlorophenol	yes	yes	2	3	1	0	0	1	0	0	0	0	0	0	0	0	0	1	0	0	0	0	0	0	0	0	0	0	0	0	0	0	0	0
DTXSID7022253	Resmethrin	yes	no	2	4	1	0	1	1	0	0	0	0	0	0	0	0	0	0	0	0	0	0	0	0	0	0	1	0	0	0	0	0	0	0
DTXSID7032551	Fluazinam	no	no	2	3	1	0	1	1	0	0	0	0	0	0	0	0	0	0	0	0	0	0	0	0	0	0	0	0	0	0	0	0	0	0
DTXSID7035010	Sodium warfarin	no	no	2	2	1	0	0	1	0	0	0	0	0	0	0	0	0	0	0	0	0	0	0	0	0	0	0	0	0	0	0	0	0	0
DTXSID7037555	tau-Fluvalinate	no	no	2	2	1	0	0	1	0	0	0	0	0	0	0	0	0	0	0	0	0	0	0	0	0	0	0	0	0	0	0	0	0	0
DTXSID8020381	Deltamethrin	no	no	2	4	1	1	1	1	0	0	0	0	0	0	0	0	0	0	0	0	0	0	0	0	0	0	0	0	0	0	0	0	0	0
DTXSID8020915	1-Naphthaleneacetic acid	yes	yes	2	3	1	0	1	1	0	0	0	0	0	0	0	0	0	0	0	0	0	0	0	0	0	0	0	0	0	0	0	0	0	0
DTXSID8022161	Ioxynil	yes	no	2	2	1	0	0	1	0	0	0	0	0	0	0	0	0	0	0	0	0	0	0	0	0	0	0	0	0	0	0	0	0	0
DTXSID8034792	Oxycarboxin	no	no	2	2	1	0	0	1	0	0	0	0	0	0	0	0	0	0	0	0	0	0	0	0	0	0	0	0	0	0	0	0	0	0
DTXSID8034877	Pyrimethanil	yes	yes	2	4	1	1	1	1	0	0	0	0	0	0	0	0	0	0	0	0	0	0	0	0	0	0	0	0	0	0	0	0	0	0
DTXSID8035001	10-Undecenoic acid	yes	yes	2	3	1	0	0	1	0	0	0	0	0	0	0	0	0	0	0	0	1	0	0	0	0	0	0	0	0	0	0	0	0	0
DTXSID8035180	Allethrin	yes	yes	2	4	1	0	1	1	0	0	0	0	0	0	0	0	0	0	0	0	0	0	0	0	1	0	0	0	0	0	0	0	0	0
DTXSID9032581	Zoxamide	no	no	2	3	1	0	1	1	0	0	0	0	0	0	0	0	0	0	0	0	0	0	0	0	0	0	0	0	0	0	0	0	0	0
DTXSID9034492	Cyazofamid	yes	yes	2	3	1	0	1	1	0	0	0	0	0	0	0	0	0	0	0	0	0	0	0	0	0	0	0	0	0	0	0	0	0	0
DTXSID9034496	Prohexadione-calcium	no	no	2	3	1	0	1	1	0	0	0	0	0	0	0	0	0	0	0	0	0	0	0	0	0	0	0	0	0	0	0	0	0	0
DTXSID9034650	Halosulfuron-methyl	yes	yes	2	3	1	0	0	1	0	0	0	0	0	0	0	0	0	0	0	0	0	0	0	0	0	0	0	0	1	0	0	0	0	0
DTXSID9040269	Binapacryl	no	no	2	2	1	0	0	1	0	0	0	0	0	0	0	0	0	0	0	0	0	0	0	0	0	0	0	0	0	0	0	0	0	0
DTXSID0029214	Methylionone	yes	no	3	3	0	0	0	1	0	0	0	0	0	0	0	0	0	0	0	0	0	0	0	0	0	0	0	0	0	1	1	0	0	0
DTXSID0035160	alpha-Ionone	no	no	3	3	0	0	0	1	0	0	0	0	0	0	0	0	0	0	0	0	0	0	0	0	0	0	0	0	0	1	1	0	0	0
DTXSID0042086	Laurocapram	no	no	3	4	0	0	0	1	0	0	0	0	0	0	0	0	0	0	0	0	0	0	0	0	0	1	0	0	0	1	1	0	0	0
DTXSID0042169	Monotridecyl phosphate	no	no	3	3	0	0	0	1	0	0	0	0	0	0	0	0	0	0	0	0	0	0	0	0	0	0	0	0	0	1	1	0	0	0
DTXSID1020807	2-Mercaptobenzothiazole	yes	yes	3	8	1	0	0	1	0	0	0	0	0	0	0	1	1	1	1	0	0	0	0	0	0	0	0	0	0	1	1	0	0	0
DTXSID1021952	Triphenyl phosphate	no	no	3	10	0	1	0	1	0	0	1	0	0	0	0	1	1	1	1	0	0	0	0	0	0	0	0	0	1	1	1	0	0	0
DTXSID1027134	Bis(2-ethylhexyl) phosphate	yes	yes	3	3	0	0	0	1	0	0	0	0	0	0	0	0	0	0	0	0	0	0	0	0	0	0	0	0	0	1	1	0	0	0
DTXSID1027891	Calcium dodecylbenzene sulfonate	yes	yes	3	3	0	0	0	1	0	0	0	0	0	0	0	0	0	0	0	0	0	0	0	0	0	0	0	0	0	1	1	0	0	0
DTXSID1051808	C.I. Basic Green 4 oxalate (1:x)	no	no	3	3	0	0	0	1	0	0	0	0	0	0	0	0	0	0	0	0	0	0	0	0	0	0	0	0	0	1	1	0	0	0
DTXSID2026446	Acetyl tributyl citrate	yes	no	3	6	0	0	0	1	0	0	0	0	0	1	0	0	1	0	0	0	0	0	0	0	1	0	0	0	0	1	1	0	0	0
DTXSID3023556	Retinol	yes	no	3	6	0	0	0	1	0	0	0	0	0	0	0	0	0	0	0	0	0	0	1	1	0	1	0	0	0	1	1	0	0	0
DTXSID3041247	1,3-Diphenyl-1,3-propanedione	yes	yes	3	5	0	0	0	1	0	0	0	0	0	0	0	0	1	0	0	0	0	0	0	0	1	0	0	0	0	1	1	0	0	0
DTXSID3041409	2-Chloro-N-phenylacetamide	yes	yes	3	3	0	0	0	1	0	0	0	0	0	0	0	0	0	0	0	0	0	0	0	0	0	0	0	0	0	1	1	0	0	0
DTXSID4021135	C.I. Solvent Yellow 14	yes	yes	3	3	0	0	0	1	0	0	0	0	0	0	0	0	0	0	0	0	0	0	0	0	0	0	0	0	0	1	1	0	0	0
DTXSID4028880	Triphenyl phosphates isopropylated	yes	no	3	4	0	0	0	1	0	0	0	0	0	0	0	0	1	0	0	0	0	0	0	0	0	0	0	0	0	1	1	0	0	0
DTXSID4042416	Sodium myristyl sulfate	no	no	3	4	0	0	0	1	0	0	0	0	0	0	0	0	0	1	0	0	0	0	0	0	0	0	0	0	0	1	1	0	0	0
DTXSID4042418	Sodium tridecyl sulfate	yes	yes	3	4	0	0	0	1	0	0	0	0	0	0	0	0	0	1	0	0	0	0	0	0	0	0	0	0	0	1	1	0	0	0
DTXSID4044828	Ethyl undec-10-enoate	no	no	3	3	0	0	0	1	0	0	0	0	0	0	0	0	0	0	0	0	0	0	0	0	0	0	0	0	0	1	1	0	0	0
DTXSID5020154	Clorophene	yes	yes	3	6	1	0	0	1	0	0	0	0	0	0	0	0	0	1	0	0	0	0	0	0	0	1	0	0	0	1	1	0	0	0
DTXSID5041514	(4Z)-4-Decenal	yes	yes	3	3	0	0	0	1	0	0	0	0	0	0	0	0	0	0	0	0	0	0	0	0	0	0	0	0	0	1	1	0	0	0
DTXSID5042243	Oleyl sarcosine	yes	yes	3	4	0	0	0	1	0	0	0	0	0	0	0	0	0	1	0	0	0	0	0	0	0	0	0	0	0	1	1	0	0	0
DTXSID6021240	Retinol acetate	no	no	3	5	0	0	0	1	0	0	0	0	0	0	0	0	0	0	0	0	0	0	1	1	0	0	0	0	0	1	1	0	0	0
DTXSID6021824	Dichlorophen	yes	yes	3	7	1	0	0	1	0	0	0	0	0	0	0	0	0	1	0	0	0	0	0	0	1	1	0	0	0	1	1	0	0	0
DTXSID6027713	Polyoxyethylene monoleate	no	no	3	5	1	0	0	1	0	0	0	0	0	0	0	0	0	1	0	0	0	0	0	0	0	0	0	0	0	1	1	0	0	0
DTXSID6027923	Dodecylbenzenesulfonic acid	no	no	3	7	1	0	0	1	0	0	0	0	0	0	0	1	1	1	0	0	0	0	0	0	0	0	0	0	0	1	1	0	0	0
DTXSID6047103	Octadecyl sulfate sodium salt	no	no	3	3	0	0	0	1	0	0	0	0	0	0	0	0	0	0	0	0	0	0	0	0	0	0	0	0	0	1	1	0	0	0
DTXSID7020843	Methyl linoleate	no	no	3	5	1	0	0	1	0	0	0	0	0	0	0	0	0	0	0	0	1	0	0	0	0	0	0	0	0	1	1	0	0	0
DTXSID7025219	Sodium dodecylbenzenesulfonate	no	no	3	5	1	0	0	1	0	0	0	0	0	0	0	0	0	0	0	0	0	0	0	0	0	0	0	1	0	1	1	0	0	0
DTXSID7025506	Linolenic acid	yes	no	3	4	0	0	0	1	0	0	0	0	0	0	0	0	0	0	0	0	0	0	0	0	1	0	0	0	0	1	1	0	0	0
DTXSID7029320	2-Ethylhexyl 4-(dimethylamino)benzoate	yes	yes	3	4	0	0	0	1	0	0	0	0	0	0	0	0	0	0	0	0	1	0	0	0	0	0	0	0	0	1	1	0	0	0
DTXSID7038864	2,2'-Methylenebis(ethyl-6-tert-butylphenol)	yes	yes	3	4	0	0	0	1	0	0	0	0	0	0	0	0	0	1	0	0	0	0	0	0	0	0	0	0	0	1	1	0	0	0
DTXSID7042011	N-Dodecanoyl-N-methylglycine	yes	yes	3	4	0	0	0	1	0	0	0	0	0	0	0	0	0	1	0	0	0	0	0	0	0	0	0	0	0	1	1	0	0	0
DTXSID8041745	C.I. Solvent Yellow 56	yes	yes	3	3	0	0	0	1	0	0	0	0	0	0	0	0	0	0	0	0	0	0	0	0	0	0	0	0	0	1	1	0	0	0
DTXSID9036438	Bumetrizole	no	no	3	8	0	0	0	1	0	0	0	0	0	0	0	1	1	1	0	0	0	0	0	0	1	1	0	0	0	1	1	0	0	0
DTXSID9044902	Calcium neodecanoate	yes	yes	3	4	0	0	0	1	0	0	0	0	0	0	0	0	0	1	0	0	0	0	0	0	0	0	0	0	0	1	1	0	0	0
DTXSID0032497	Triclopyr	yes	yes	4	7	1	1	1	1	0	0	0	0	0	0	0	1	0	0	0	0	0	0	0	0	0	0	1	0	1	0	0	0	0	0
DTXSID1022265	Alachlor	no	no	4	7	1	0	1	1	0	0	0	0	0	0	0	1	0	0	0	0	0	0	0	0	0	0	1	1	1	0	0	0	0	0
DTXSID3021196	Propazine	no	no	4	5	1	0	0	1	0	0	0	0	0	0	0	1	0	0	0	0	0	0	0	0	0	0	1	0	1	0	0	0	0	0
DTXSID4020791	Malathion	yes	no	4	7	1	1	1	1	0	0	0	0	0	0	0	1	0	0	0	0	0	0	0	0	0	0	1	0	1	0	0	0	0	0
DTXSID4022448	Metolachlor	no	no	4	8	1	1	1	1	0	0	0	0	0	0	0	1	0	0	0	0	0	0	0	0	0	0	1	1	1	0	0	0	0	0
DTXSID4024193	MCPB	yes	yes	4	5	1	0	0	1	0	0	0	0	0	0	0	1	0	0	0	0	0	0	0	0	0	0	1	0	1	0	0	0	0	0
DTXSID4024274	Propachlor	no	no	4	5	1	0	1	1	0	0	0	0	0	0	0	1	0	0	0	0	0	0	0	0	0	0	0	0	1	0	0	0	0	0
DTXSID4032376	Dimethenamid	no	no	4	6	1	0	1	1	0	0	0	0	0	0	0	1	0	0	0	0	0	0	0	0	0	0	1	0	1	0	0	0	0	0
DTXSID6032645	Sulfentrazone	no	no	4	6	1	1	1	1	0	0	0	0	0	0	0	0	0	0	0	0	0	0	0	0	0	0	1	0	1	0	0	0	0	0
DTXSID6034392	Boscalid	yes	no	4	6	1	1	1	1	0	0	0	0	0	0	0	0	0	0	0	0	0	0	0	0	0	0	0	1	1	0	0	0	0	0
DTXSID7032559	?-Cyhalothrin	no	no	4	7	1	1	1	1	0	0	0	0	0	0	0	0	0	0	0	0	0	0	0	0	0	0	0	1	1	0	0	0	1	0
DTXSID7032638	Pyraclostrobin	yes	yes	4	5	1	1	1	1	0	0	0	0	0	0	0	0	0	0	0	0	0	0	0	0	0	0	0	0	1	0	0	0	0	0
DTXSID8023848	Acetochlor	no	no	4	7	1	0	1	1	0	0	0	0	0	0	0	1	0	0	0	0	0	0	0	0	0	0	1	1	1	0	0	0	0	0
DTXSID8032417	Isofenphos	yes	no	4	4	1	0	0	1	0	0	0	0	0	0	0	1	0	0	0	0	0	0	0	0	0	0	0	0	1	0	0	0	0	0
DTXSID8032675	Sulprofos	no	no	4	4	1	1	0	1	0	0	0	0	0	0	0	0	0	0	0	0	0	0	0	0	0	0	0	0	1	0	0	0	0	0
DTXSID1026031	Sodium dodecyl sulfate	yes	yes	5	9	1	0	0	1	0	0	0	0	0	0	0	0	0	0	1	0	1	0	0	0	1	1	0	1	0	1	1	0	0	0
DTXSID2021234	FD&C Red 4	no	no	5	6	0	0	0	1	0	0	0	0	0	0	0	0	0	0	1	0	1	0	0	0	0	1	0	0	0	1	1	0	0	0
DTXSID3020209	Butylparaben	yes	no	5	11	1	0	0	1	1	1	1	1	0	0	0	0	0	0	1	0	1	0	0	0	0	0	0	0	1	1	1	0	0	0
DTXSID3026728	(2Z)-3,7-Dimethylocta-2,6-dien-1-ol	no	no	5	7	0	0	0	1	1	1	1	0	0	0	0	0	0	0	0	0	1	0	0	0	0	0	0	0	0	1	1	0	0	0
DTXSID3041663	Benzyl cinnamate	no	no	5	6	0	0	0	1	0	0	0	0	0	0	0	0	0	0	1	1	1	0	0	0	0	0	0	0	0	1	1	0	0	0
DTXSID9020617	Eugenol	yes	yes	5	11	1	0	0	1	1	1	1	0	0	0	0	0	0	0	1	1	1	0	0	0	1	0	0	0	0	1	1	0	0	0
DTXSID9021554	Decanoic acid	yes	yes	5	10	1	0	0	1	1	1	0	1	1	1	0	0	0	0	0	0	0	0	0	0	0	1	0	0	0	1	1	0	0	0
DTXSID9025451	4-(2,6,6-Trimethyl-cyclohex-1-enyl)-but-3-en-2-one	no	no	5	6	0	0	0	1	1	1	1	0	0	0	0	0	0	0	0	0	0	0	0	0	0	0	0	0	0	1	1	0	0	0
DTXSID9041491	3-Phenyl-2-propen-1-ol	no	no	5	8	0	0	0	1	0	0	1	0	0	0	0	0	0	0	1	1	1	0	0	0	1	0	0	0	0	1	1	0	0	0
DTXSID1026081	3,3',5,5'-Tetrabromobisphenol A	yes	yes	6	2	0	0	0	0	0	0	1	0	0	0	0	0	1	0	0	0	0	0	0	0	0	0	0	0	0	0	0	0	0	0
DTXSID9026261	Tris(1,3-dichloro-2-propyl) phosphate	no	no	6	5	0	0	0	0	0	0	1	0	0	0	0	1	1	0	0	0	0	0	0	0	0	0	1	0	1	0	0	0	0	0
DTXSID1026615	Ethylene glycol dimethacrylate	no	no	7	3	0	0	0	0	0	0	0	0	0	0	0	1	1	1	0	0	0	0	0	0	0	0	0	0	0	0	0	0	0	0
DTXSID4027284	1,3-Dioxolane	no	no	7	2	0	0	0	0	0	0	0	0	0	0	0	1	1	0	0	0	0	0	0	0	0	0	0	0	0	0	0	0	0	0
DTXSID8037754	2,4,6-Tris(allyloxy)-1,3,5-triazine	no	no	7	3	0	0	0	0	0	0	0	0	0	0	0	1	1	1	0	0	0	0	0	0	0	0	0	0	0	0	0	0	0	0
DTXSID8042052	1H-Indene	no	no	7	2	0	0	0	0	0	0	0	0	0	0	0	0	1	1	0	0	0	0	0	0	0	0	0	0	0	0	0	0	0	0
DTXSID9024986	4,4'-Dichlorodiphenyl sulfone	yes	no	7	3	0	0	0	0	0	0	0	0	0	0	0	1	1	1	0	0	0	0	0	0	0	0	0	0	0	0	0	0	0	0
DTXSID1040619	Bexarotene	yes	yes	8	2	0	0	0	0	0	0	0	0	0	0	0	0	0	0	0	0	0	0	0	0	1	1	0	0	0	0	0	0	0	0
DTXSID2023224	Loratadine	no	no	8	3	0	0	0	0	0	0	0	0	0	0	0	1	0	0	0	0	0	0	0	0	1	1	0	0	0	0	0	0	0	0
DTXSID4035708	Methylbenzethonium chloride	no	no	8	2	0	0	0	0	0	0	0	0	0	0	0	0	0	0	0	0	0	0	0	0	1	1	0	0	0	0	0	0	0	0
DTXSID2027094	Bis(2-ethylhexyl) maleate	no	no	9	2	0	0	0	0	0	0	0	0	0	0	0	0	0	1	1	0	0	0	0	0	0	0	0	0	0	0	0	0	0	0
DTXSID5033836	4-Nonylphenol	no	no	9	4	0	0	0	0	0	0	0	0	0	0	0	0	0	1	1	0	0	0	0	0	0	0	0	0	1	0	0	0	0	1
DTXSID2044763	Parbenate	no	no	10	4	0	0	0	0	0	1	0	1	0	0	0	0	0	0	0	0	0	1	0	0	1	0	0	0	0	0	0	0	0	0
DTXSID5025021	Dicyclohexyl phthalate	yes	yes	10	3	0	0	0	0	0	1	0	0	0	0	0	0	0	1	0	0	0	0	0	0	1	0	0	0	0	0	0	0	0	0
DTXSID6044727	N-Cyclohexyl-N-methylcyclohexanamine	no	no	10	2	0	0	0	0	0	1	0	0	0	0	0	0	0	0	0	0	0	0	0	0	1	0	0	0	0	0	0	0	0	0
DTXSID7021653	Pentanal	no	no	10	6	0	0	0	0	1	1	0	0	0	1	0	0	0	0	1	0	0	1	0	0	1	0	0	0	0	0	0	0	0	0
DTXSID9047679	2-Pentylfuran	no	no	10	5	0	0	0	0	1	1	0	0	0	0	0	0	0	0	1	0	0	1	0	0	1	0	0	0	0	0	0	0	0	0
DTXSID3042477	Tolnaftate	yes	no	11	3	1	0	0	1	0	0	0	0	0	0	0	0	0	0	0	0	0	0	0	0	0	1	0	0	0	0	0	0	0	0
DTXSID5020108	Aspirin	yes	yes	11	2	1	0	0	0	0	0	0	0	0	0	0	0	0	0	0	0	0	0	0	0	0	1	0	0	0	0	0	0	0	0
DTXSID5032498	Triclosan	yes	yes	11	9	1	0	0	1	0	0	0	0	0	0	0	1	0	0	0	1	1	0	0	0	1	1	0	0	1	0	0	0	0	1
DTXSID6020648	Furosemide	no	no	11	4	1	0	0	0	0	0	0	0	0	0	0	1	0	0	0	0	0	0	0	0	0	1	0	0	1	0	0	0	0	0
DTXSID6020690	Hexachlorophene	yes	yes	11	3	1	0	0	1	0	0	0	0	0	0	0	0	0	0	0	0	0	0	0	0	0	1	0	0	0	0	0	0	0	0
DTXSID8022959	Docusate sodium	no	no	11	7	1	0	0	1	0	0	0	0	0	1	1	0	1	0	0	0	0	0	0	0	0	1	0	0	0	1	0	0	0	0
DTXSID4047462	3-Carene	no	no	12	9	1	0	0	1	1	1	1	0	0	0	0	0	0	0	1	1	1	1	0	0	0	0	0	0	0	0	0	0	0	0
DTXSID7047647	3-Phenyl-2-propen-1-yl 3-phenylacrylate	no	no	12	3	0	0	0	0	1	1	0	0	0	0	0	0	0	0	0	1	0	0	0	0	0	0	0	0	0	0	0	0	0	0
DTXSID7052529	2-Methoxy-4-vinylphenol	yes	yes	12	5	0	0	0	0	1	1	0	1	0	0	0	0	0	0	1	1	0	0	0	0	0	0	0	0	0	0	0	0	0	0
DTXSID5023902	Benz(a)anthracene	no	no	13	3	0	0	0	0	0	0	0	0	0	0	0	0	1	0	1	0	0	0	0	0	0	0	0	0	0	0	0	1	0	0
DTXSID5031133	Di-n-propylphthalate	no	no	14	2	0	0	0	0	0	0	0	0	0	1	0	0	0	0	1	0	0	0	0	0	0	0	0	0	0	0	0	0	0	0
DTXSID7023938	Butylphthalyl butylglycolate	yes	yes	15	2	0	0	0	0	0	0	0	0	0	0	0	0	0	1	0	0	1	0	0	0	0	0	0	0	0	0	0	0	0	0
DTXSID9021342	Bithionol	yes	yes	15	2	0	0	0	0	0	0	0	0	0	0	0	0	0	0	0	0	1	0	0	0	0	1	0	0	0	0	0	0	0	0
DTXSID8031077	Curcumin	no	no	16	2	0	0	1	0	0	0	0	0	0	0	0	0	0	0	0	0	0	0	0	0	0	1	0	0	0	0	0	0	0	0
DTXSID9047093	Methyl 2-octynoate	no	no	17	3	0	0	0	0	0	0	0	0	0	0	0	0	0	0	1	1	1	0	0	0	0	0	0	0	0	0	0	0	0	0

## Sheet: TableS4
Supplemental Table S4. Average number of instances chemicals were present in an exposure source category, calculated on a per-cluster basis.
Cluster_Number	Average Instances Chemical was Present in an Exposure Source Category
1	4
2	2.74074
3	4.54286
4	5.93333
5	8.22222
6	3.5
7	2.6
8	2.33333
9	3
10	4
11	4.66667
12	5.66667
13	3
14	2
15	2
16	2
17	3
